# Supplementary material for: Drug sensitivity profiling of 3D tumor tissue cultures in the pediatric precision oncology program INFORM
Source: NPJ Precis Oncol. 2022 Dec 27;6:94. doi: 10.1038/s41698-022-00335-y (PMC9794727; doi:10.1038/s41698-022-00335-y)
Supplement: Supplementary file 1 — Supplementary Data [file 41698_2022_335_MOESM1_ESM.xlsx]

## Sheet: Supplementary Table 1
Diagnosis	Sample ID	Shipment in NaCl/medium	Shipment temperature	Screen	screen_zprimer	QCstatus	manualQC
Embryonal brain tumor	CPH_001_relapse 4	NaCl	cooled	full	0.520665	high	pass			Diagnoses	total number	Screen type
	INF_R_2009_progression	NaCl	cooled	full	0.535536	high	pass					# full	# partial	# failed QC	# no screen
	INF_R_1536_relapse 1	Medium	RT	full	0.634585	high	pass			Embryonal brain tumors	7	4	2	1	0
	CPH_001_relapse 3	Medium	cooled	full	0.139228	intermediate	pass			Ependymomas	12	5	3	1	3
	INF_R_1123_primary	NaCl	RT	partial	0.359376	intermediate	pass			Ewing Sarcomas	14	5	3	3	3
	INF_R_1704_relapse 3	Medium	RT	partial	0.293082	intermediate	pass			Germ cell tumors	2	2	0	0	0
	INF_R_2007_relapse 2	NaCl	cooled	partial	-8.3898	fail	fail			High-grade gliomas	17	9	0	4	4
Ependymoma	INF_R_1738_relapse 1_sample 2	NaCl	RT	full	0.533908	high	pass			Malignant rhabdoid tumor	1	1	0	0	0
	INF_R_1574_relapse 1	NaCl	RT	full	0.651061	high	pass			Medulloblastomas	5	2	0	2	1
	INF_R_1982_progression	Medium	RT	partial	0.734295	high	pass			Nephroblastomas	5	3	0	1	1
	INF_R_1887_relapse 1	Medium	RT	full	0.652904	high	pass			Neuroblastomas	10	4	0	1	5
	INF_R_1703_relapse 2	Medium	RT	full	0.687742	high	pass			non-Hodgkin Lymphomas	2	0	0	0	2
	INF_R_1738_relapse 1_sample 1	NaCl	cooled	partial	0.490263	intermediate	pass			Osteosarcomas	15	5	2	2	6
	INF_R_1057_relapse 2	NaCl	RT	partial	0.270782	intermediate	pass			Others	6	2	0	0	4
	INF_R_1477_relapse 6	NaCl	cooled	full	-0.00804393	intermediate	pass			Rhabdomyosarcomas	19	5	3	3	8
	INF_R_2146_relapse 6	NaCl	cooled	partial	0.407264	intermediate	fail			Sarcomas	17	7	2	2	6
	INF_R_1614_relapse 3	NaCl	RT	not screened
	INF_R_1729_relapse 2	NaCl	cooled	not screened						total	132	54	15	20	43
	INF_R_1727_relapse 2	Medium	RT	not screened
Ewing sarcoma	INF_R_1207_relapse 2	NaCl	RT	full	0.621131	high	pass
	INF_R_1926_relapse 1	Medium	RT	full	0.519594	high	pass
	INF_R_1739_relapse 1	Medium	cooled	partial	0.695867	high	pass
	INF_R_2026_relapse 1	NaCl	RT	partial	0.766253	high	pass
	INF_R_1207_relapse 1_sample 2	NaCl	cooled	full	-0.128883	intermediate	pass
	INF_R_1192_relapse 1	NaCl	RT	full	0.0310967	intermediate	pass
	INF_R_1098_relapse 1	NaCl	RT	full	0.239027	intermediate	pass
	INF_R_1171_relapse 2	NaCl	NA	partial	0.476214	intermediate	pass
	INF_R_1371_progression	NaCl	cooled	partial	-0.216429	intermediate	fail
	INF_R_1173_relapse 1	NaCl	cooled	full	-0.177815	borderline	fail
	INF_R_1297_relapse 4	NaCl	RT	full	-1.29658	fail	fail
	INF_R_1306_relapse 3	NaCl	RT	not screened
	INF_R_1207_relapse 1_sample 1	NaCl	cooled	not screened
	INF_R_266_relapse 3	NaCl	RT	not screened
Germ cell tumor	INF_R_1585_relapse 2	Medium	cooled	full	0.757458	high	pass
	INF_R_1857_relapse 2	Medium	RT	full	0.344609	intermediate	pass
HGG	INF_R_2055_primary	n.a.	cooled	full	0.470922	high	pass
	INF_R_505_relapse 3	NaCl	RT	full	0.65985	high	pass
	INF_R_1899_primary	Medium	RT	full	0.765236	high	pass
	INF_R_1952_primary	Medium	cooled	full	0.711571	high	pass
	INF_R_1964_relapse 3	Medium	cooled	full	0.500854	high	pass
	INF_R_2067_relapse 2	NaCl	RT	full	0.639857	high	pass
	INF_R_1650_relapse 3	NaCl	RT	full	0.157581	intermediate	pass
	INF_R_1073_relapse 1	Medium	cooled	full	-0.118943	intermediate	pass
	INF_R_1752_progression	NaCl	RT	full	0.350128	intermediate	pass
	INF_R_1589_primary	NaCl	cooled	full	n.a.	fail	fail
	INF_R_1369_progression	n.a.	NA	partial	-2.16261	fail	fail
	INF_R_1143_relapse 3	NaCl	RT	full	-33.6928	fail	fail
	INF_R_1464_relapse 3	NaCl	RT	partial	-1.00868	fail	fail
	INF_R_1631_relapse 1	dry	RT	not screened
	INF_R_1295_relapse 5	NaCl	RT	not screened
	INF_R_1878_relapse 1	Medium	RT	not screened
	INF_R_1358_relapse 1	NaCl	RT	not screened
Malignant rhabdoid tumor	INF_R_1288_relapse 1	NaCl	RT	full	-0.418139	intermediate	pass
Medulloblastoma	INF_R_2040_relapse 1	Medium	RT	full	0.645456	high	pass
	INF_R_2036_relapse 3	NaCl	RT	full	0.194336	intermediate	pass
	INF_R_1315_relapse 1	NaCl	RT	full	-3.99021	fail	fail
	INF_R_1133_relapse 1	NaCl	RT	full	-19.4599	fail	fail
	INF_R_1315_relapse 2	NaCl	cooled	not screened
Nephroblastoma	INF_R_2002_relapse 1	Medium	cooled	full	0.544572	high	pass
	INF_R_601_relapse 3	NaCl	RT	full	0.287416	intermediate	pass
	INF_R_1493_relapse 1	NaCl	RT	full	0.0102161	intermediate	pass
	INF_R_1114_relapse 1	NaCl	cooled	full	-1.00083	fail	fail
	INF_R_2066_relapse 3	NaCl	cooled	not screened
Neuroblastoma	INF_R_359_relapse 3_location 1	Medium	cooled	full	0.627593	high	pass
	INF_R_1551_relapse 1	NaCl	RT	full	0.151688	intermediate	pass
	INF_R_1506_relapse 1	NaCl	RT	full	0.0565273	intermediate	pass
	INF_R_1884_relapse 2	dry	NA	full	0.318541	intermediate	pass
	INF_R_1632_relapse 1	NaCl	RT	full	0.953859	intermediate	fail
	INF_R_1690_relapse 1	n.a.	RT	not screened
	INF_R_1714_relapse 1	NaCl	RT	not screened
	INF_R_1907_progression	Medium	RT	not screened
	INF_R_359_relapse 3_location 2	n.a.	cooled	not screened
	INF_R_1349_relapse 1	NaCl	RT	not screened
Non-Hodgkin-lymphoma	INF_R_1961_relapse 1	Medium	RT	not screened
	INF_R_2035_relapse 2	Medium	RT	not screened
Osteosarcoma	INF_R_2027_relapse 1	NaCl	RT	partial	0.707703	high	pass
	INF_R_1791_relapse 1	Medium	RT	full	0.730487	high	pass
	INF_R_1613_progression	Medium	RT	full	0.673608	high	pass
	INF_R_1313_progression	Medium	cooled	full	0.754953	high	pass
	INF_R_1490_relapse 1	NaCl	RT	partial	0.208292	intermediate	pass
	INF_R_1239_progression	NaCl	RT	full	0.445787	intermediate	pass
	INF_R_1942_relapse 1	NaCl	NA	full	0.341777	intermediate	pass
	INF_R_1352_progression	NaCl	cooled	full	0.293117	borderline	fail
	INF_R_983_relapse 2	NaCl	cooled	full	-38.1406	fail	fail
	INF_R_2053_relapse 1	NaCl	RT	not screened
	INF_R_1639_relapse 2	NaCl	RT	not screened
	INF_R_712_relapse 3	Medium	cooled	not screened
	INF_R_1600_relapse 2	NaCl	cooled	not screened
	INF_R_1429_progression	NaCl	NA	not screened
	INF_R_1603_relapse 2	NaCl	RT	not screened
Other	INF_R_1869_relapse 1	NaCl	RT	full	0.555409	high	pass
	INF_R_1522_relapse 1	NaCl	cooled	full	-0.0202428	intermediate	pass
	INF_R_1930_progression	Medium	RT	not screened
	INF_R_1817_relapse 1	NaCl	cooled	not screened
	INF_R_1323_relapse 3	NaCl	RT	not screened
	INF_R_1351_primary	NaCl	cooled	not screened
Rhabdomyosarcoma	INF_R_1588_relapse 1	NaCl	cooled	full	0.644874	high	pass
	INF_R_1414_relapse 2	NaCl	RT	partial	0.606687	high	pass
	INF_R_2038_primary	Medium	RT	full	0.680919	high	pass
	INF_R_1393_relapse 3	Medium	NA	full	0.594812	high	pass
	INF_R_1981_relapse 1	Medium	RT	partial	0.824836	high	pass
	INF_R_1508_relapse 1	NaCl	RT	full	0.419489	intermediate	pass
	INF_R_1467_relapse 1	NaCl saturated compress	RT	full	0.270095	intermediate	pass
	INF_R_1761_relapse 2	dry	RT	partial	0.124287	intermediate	pass
	INF_R_1423_primary	NaCl	RT	full	0.0494148	borderline	fail
	INF_R_1332_relapse 2_location1	NaCl	RT	full	-5.86232	fail	fail
	INF_R_1332_relapse 2_location 2	NaCl	RT	full	-2.03497	fail	fail
	INF_R_1091_relapse 1_sample 1	NaCl	RT	not screened
	INF_R_1091_relapse 1_sample 2	NaCl	RT	not screened
	INF_R_1091_relapse 2	NaCl	RT	not screened
	INF_R_1667_relapse 1	NaCl	RT	not screened
	INF_R_1782_primary	Medium	RT	not screened
	INF_R_1332_relapse 2_location 3	NaCl	RT	not screened
	INF_R_1088_relapse 1	NaCl	NA	not screened
	INF_R_660_relapse 6	NaCl	RT	not screened
Sarcoma	INF_R_1663_progression	NaCl	RT	partial	0.54242	high	pass
	INF_R_987_progression_sample 2	NaCl	RT	full	0.714095	high	pass
	INF_R_1108_relapse 1	Medium	cooled	full	0.584702	high	pass
	INF_R_2056_primary	NaCl	cooled	full	0.420542	intermediate	pass
	INF_R_2057_primary	NaCl	RT	partial	0.493495	intermediate	pass
	INF_R_1025_primary	NaCl	RT	full	0.379377	intermediate	pass
	INF_R_1139_primary	NaCl	RT	full	0.432335	intermediate	pass
	INF_R_1021_relapse 1	NaCl	cooled	full	-0.113658	intermediate	pass
	INF_R_1324_relapse 1	NaCl	RT	full	-0.0773426	intermediate	pass
	INF_R_767_relapse 1	NaCl	RT	full	-1.07341	fail	fail
	INF_R_948_primary	NaCl	RT	full	-2.99291	fail	fail
	INF_R_1573_progression	NaCl	RT	not screened
	INF_R_1227_relapse 1	NaCl	cooled	not screened
	INF_R_987_progression_sample 1	NaCl	RT	not screened
	INF_R_1496_relapse 1	NaCl	RT	not screened
	INF_R_1754_progression	NaCl	RT	not screened
	INF_R_1108_primary	NaCl	cooled	not screened

## Sheet: Supplementary Table 2
INF_R ID	diagnosis	sample source	idat	Bcell	Cancer	CD4_Eff	CD8T	Endothelial	Eos	Glia	Mono	Neu	Neuron	NK	Treg
INF_R_359_r3	neuroblastoma	FF	205023290135_R04C01	0.0320287	0.877862	0	0.051025	0	0.00917378	0	0	0.00358391	0	0	0.0263266
		FTC, p. 0 (dissociation)	206466470167_R03C01	0.053092	0.765741	0	0.0617407	0	0.00543284	0	0.0224965	0.0552825	0	0	0.0362143
		LTC, p.17	205624630031_R07C01	0.0150673	0.898676	0	0.0611264	0	0.0123955	0	0.00409123	0	0	0	0.00864347
INF_R_601_r3	nephroblastoma	FF	205549610052_R08C01	0.146881	0.503213	0	0.0571553	0	0.0189953	0	0.073837	0.0144363	0	0.0509428	0.134539
		FTC, p. 0 (dissociation)	206466470167_R04C01	0.145222	0.59409	0.0461938	0	0	0.0120132	0	0.0253836	0.0598037	0	0.0415091	0.0757849
		LTC, p. 7	205799790010_R04C01	0.0258925	0.904368	0	0.00486901	0	0.00977784	0	0.00122925	0.00667313	0	0	0.0471898
INF_R_1171_r2	Ewing sarcoma	FF	204798710029_R08C01	0.0165319	0.788969	0.00286889	0	0	0	0	0.0439997	0.0783203	0	0.0225048	0.0468055
		LTC, p. 12	205799790010_R08C01	0.00494424	0.904516	0	0.0136729	0	0.00913039	0	0.0126155	0.0190426	0	0	0.0360787
INF_R_1288_r1	malignant rhabdoid tumor	FF	203960200112_R02C01	0.025057	0.814233	0	0.0600307	0	0.0187721	0	0.0515425	0	0	0	0.0303648
		FTC, p. 0 (dissociation)	206466470167_R02C01	0.0207358	0.483252	0	0.0399906	0	0	0	0.232225	0.148439	0	0.0116308	0.0637265
		LTC, p. 8	204792780071_R03C01	0	0.943087	0	0.0435309	0	0	0	0.00407877	0.00177597	0	0	0.00752703
INF_R_1239_p	osteosarcoma	FF	203949840080_R02C01	0.0437111	0.681992	0	0.138013	0	0	0	0.059684	0.000305636	0	0.066353	0.00994095
		LTC, p. 6	203989100116_R05C01	0.0164346	0.907462	0	0.0380942	0	0	0	0.00628289	0.00818662	0	0	0.0235397
INF_R_1324_r1	RT-induced secondary sarcoma	FF	203960200125_R06C01	0.198788	0.690546	0	0.0117555	0	0.0196096	0	0	0.00814723	0.00939594	0	0.0617584
		FTC, p. 0 (pdx reisolat, dissociation)	206466470167_R01C01	0.0103187	0.899572	0	0.0368627	0	0.0158538	0	0.015424	0	0	0	0.0219692
INF_R_1464_r3	gliosarcoma	FF	203989100116_R06C01	0.0467954	0.640751	0.116628	0	0	0.0572741	0	0.0675211	0	0.00333846	0.0578893	0.00980271
		LTC, p. 14	205799790010_R05C01	0.00157665	0.928006	0	0	0	0.0213076	0	0.00880413	0	0	0.0162872	0.0240181
INF_R_1467_r1	fusion negative rhabdomyosarcoma	FF	203989100093_R06C01	0.0738385	0.790099	0.0330665	0	0	0.014003	0	0.0580367	0.0100416	0	0.00431979	0.0165947
		FTC, p. 0 (dissociation)	206462450069_R03C01	0.0779159	0.745265	0.0429037	0.0147124	0	0.0194457	0	0.0756924	0.0030735	0.00118367	0.011455	0.00835319
		LTC, p.8	204798710030_R03C01	0.0156884	0.930774	0.00271094	0.0248317	0	0.0021599	0	0.00972878	0.00663332	0	0	0.00747303
INF_R_1490_r 1	osteosarcoma	FF	203989100139_R04C01	0.0376491	0.726977	0	0.105668	0	0	0	0.0690753	0	0	0.0606304	0
		LTC, p. 13	205549610045_R07C01	0.00265198	0.949155	0	0.0357983	0	0	0	0.0123951	0	0	0	0
INF_R_1551_r1	neuroblastoma	FF	204391650008_R01C01	0.0387675	0.733599	0	0.036017	0	0.099984	0	0.0276712	0	0.000874896	0.00272694	0.0603595
		FTC, p. 1 (seeding)	206462460084_R05C01	0.0264288	0.768091	0	0.0666368	0	0.0964241	0.000386473	0	0	0.000783323	0	0.0412491
INF_R_1574_r1	ependymoma	FF	204391650060_R02C01	0.0323141	0.878497	0	0.0432836	0	0.0157604	0	0.0120825	0	0.000156465	0	0.017906
		FTC, p. 1 (seeding)	206462460084_R03C01	0.0341283	0.866777	0	0.0398249	0	0.0226168	0	0.0123985	0	0.000802141	0	0.0234528
INF_R_1650_r 3	HGG, DMG_K27	FF	204798710030_R04C01	0.0466295	0.82472	0.00887045	0	0	0.0306883	0	0.0370454	0	0.00205561	0	0.0499904
		LTC, p. 8	205549610052_R01C01	0.0140363	0.926187	0	0.0123907	0	0.00646844	0	0.00879648	0	0	0	0.0321209
INF_R_1632_r1	neuroblastoma	FF	204391650135_R04C01	0.0380917	0.724631	0	0.00378119	0	0.0175722	0.000850381	0.021427	0.123585	0	0.0002997	0.0697621
pdx		LTCpdx, p. 7	205549610045_R08C01	0.00514549	0.898219	0	0.0436492	0	0.0265111	0	0.00190984	0	0	0	0.0245654
INF_R_1663_p	soft tissue sarcoma	FF	204391650168_R05C01	0.0152321	0.476647	0.000425374	0.00327786	0	0.0110433	0	0.389417	0	0	0.0413443	0.0626133
		LTC, p. 9	205549610052_R02C01	0.0048989	0.928896	0	0.0226808	0.000198923	0.00033647	0	0.0130735	0.00460669	0	0	0.0253089
INF_R_2067_r2	HGG, other	FF	205059630013_R07C01	0.0551144	0.851788	0.0157589	0.0359721	0	0.0168549	0	0.0172264	0	0.00618561	0	0.00109952
		FTC, p. 0 (dissociation)	206466470167_R05C01	0.0469197	0.857442	0.0207966	0.0315634	0	0.0164675	0	0.0182347	0	0.00857618	0	0
		LTC, p. 6	205799790010_R06C01	0.0127454	0.91253	0	0.0226088	0	0.00747216	0	0.00880564	0	0.00342639	0	0.0324112
INF_R_2530_r1	HGG, wild-type	FF	206513950180_R06C01	0.0328858	0.800758	0	0	0	0.0297971	0	0.0747116	0	0.00483279	0.0089981	0.048017
		FTC, p. 0 (dissociation)	206462450069_R02C01	0.0277301	0.81384	0	0.00219891	0	0.0167284	0	0.0464277	0.0342027	0.00355791	0.00718706	0.0481273
INF_R_2570_r1	medulloblastoma	FF	206466470172_R01C01	0.106923	0.730672	0	0.0674107	0	0.0200789	0	0.0431009	0	0	0	0.0318154
		FTC, p. 0 (dissociation)	206462460072_R04C01	0.0545178	0.869488	0	0.0537756	0	0.00414615	0	0.0180728	0	0	0	0
		FTC, p. 1 (seeding)	206462460072_R05C01	0.0371422	0.875011	0	0.0672281	0	0.0103928	0	0.0102262	0	0	0	0

## Sheet: Supplementary Table 3
	Drug Library1)
	drugs - plate 1	drugs - plate 2	drugs - plate 3
	A-1210477	Bortezomib	A-1155463
	Alectinib	Busulfan	A-1331852
	Axitinib	Cobimetinib	Afatinib
	Ceritinib	Cytarabine	Alpelisib
	Chloroquine	Dabrafenib	AMG-232
	Cisplatin	Dasatinib	APR-246
	Crizotinib	Daunorubicin	Cabozantinib
	Decitabine	Entrectinib	Dactinomycin
	Doxorubicin	Erlotinib	Foretinib
	Entinostat	Etoposide	I-BET151
	Larotrectinib	Everolimus	Lorlatinib
	Melphalan	Gemcitabine	Selinexor
	Merestinib	Idasanutlin	Selitrectinib
	Navitoclax	Imatinib	SN-38
	Olaparib	Irinotecan	Sorafenib
	Palbociclib	Lapatinib	Staurosporine_control
	Panobinostat	Mercaptopurine	Sunitinib
	Selumetinib	Methotrexate	Talazoparib
	Staurosporine_control	Mitoxantrone	Temozolomide
	Tazemetostat	Nilotinib	Temsirolimus
	Topotecan	Paclitaxel	Thioguanine
	Trametinib	Pazopanib	Thiotepa
	Valproic acid	Ponatinib	Vandetanib
	Vemurafenib	Rapamycin (Sirolimus)	Vinblastine
	Venetoclax	Ribociclib	Vinorelbine
	Vincristine	Ruxolitinib	Vismodegib
	Volasertib	Staurosporine_control	Vorinostat
	1) 78 drugs plus staurosporine (technical control drug); selitrectinib, SN-38 and alpelisib were added during the course of the pilot phase and were therefore not included in all screens

## Sheet: Supplementary Table 4
	DRUG_NAME	DRUG_ID	GENE	N_FEATURE_neg	N_FEATURE_pos	ANOVA_FEATURE_pval	SignedEffectSize
1	BCLfamily	7	BBC3	43	8	8.92681e-05	1.64434
2	Navitoclax	7	BBC3	42	9	0.000285634	1.43547
3	Navitoclax	12	BCL2L12	42	9	0.00378005	-1.11701
4	A-1210477	3	BCL-XL.(BCL2L1)	39	12	0.00705143	-0.928463
5	Venetoclax	7	BBC3	42	9	0.00742622	1.02596
6	Navitoclax	1	BCL2	42	9	0.0260511	0.843011
7	Venetoclax	2	BCL2A1(BFL1)	42	9	0.0281625	0.830898
8	BCLfamily	5	BIM(BCL2L11)	43	8	0.0293261	0.864352
9	Navitoclax	5	BIM(BCL2L11)	42	9	0.037938	0.783573
10	A-1210477	4	BCL-W(BCL2L2)	39	12	0.044994	-0.67916
11	A-1155463	5	BIM(BCL2L11)	39	12	0.0465651	0.674052
12	A-1331852	5	BIM(BCL2L11)	40	11	0.0588605	0.658544
13	A-1210477	11	BCL2L13	39	12	0.0599396	-0.635737
14	BCLfamily	1	BCL2	43	8	0.078997	0.690732
15	Venetoclax	5	BIM(BCL2L11)	42	9	0.0798569	0.656993
16	BCLfamily	9	BID	43	8	0.0969095	-0.651663
17	BCLfamily	12	BCL2L12	43	8	0.102957	-0.639823
18	Navitoclax	15	BAK1	42	9	0.114208	-0.59073
19	Venetoclax	9	BID	42	9	0.127795	-0.569006
20	A-1331852	15	BAK1	40	11	0.144562	0.504786
21	A-1155463	7	BBC3	39	12	0.150307	0.482406
22	Navitoclax	10	BCL2L14	42	9	0.167051	-0.515184
23	A-1331852	10	BCL2L14	40	11	0.167772	-0.476683
24	A-1155463	10	BCL2L14	39	12	0.175097	-0.454215
25	Venetoclax	13	BCL2L15	42	9	0.18596	-0.492734
26	A-1331852	14	BAD	40	11	0.190826	0.45161
27	Venetoclax	1	BCL2	42	9	0.19346	0.484313
28	A-1331852	7	BBC3	40	11	0.193631	0.44872
29	BCLfamily	10	BCL2L14	43	8	0.224814	-0.473346
30	A-1331852	6	BIK	40	11	0.253033	0.393778
31	A-1210477	14	BAD	39	12	0.25498	0.380233
32	BCLfamily	4	BCL-W(BCL2L2)	43	8	0.258134	0.44053
33	Venetoclax	8	MCL1	42	9	0.275487	0.405087
34	Navitoclax	9	BID	42	9	0.285063	-0.397006
35	BCLfamily	16	BMF	43	8	0.291913	-0.410225
36	A-1331852	2	BCL2A1(BFL1)	40	11	0.301056	0.355845
37	A-1155463	4	BCL-W(BCL2L2)	39	12	0.309098	0.339285
38	Venetoclax	16	BMF	42	9	0.318408	-0.370252
39	BCLfamily	2	BCL2A1(BFL1)	43	8	0.336107	0.374038
40	A-1155463	14	BAD	39	12	0.349669	-0.311713
41	A-1210477	10	BCL2L14	39	12	0.355596	-0.307865
42	A-1210477	15	BAK1	39	12	0.359598	0.305291
43	Navitoclax	16	BMF	42	9	0.361024	-0.338681
44	Venetoclax	10	BCL2L14	42	9	0.370192	-0.332212
45	A-1210477	1	BCL2	39	12	0.387799	0.287652
46	A-1331852	8	MCL1	40	11	0.404313	-0.286396
47	A-1331852	12	BCL2L12	40	11	0.426123	-0.273224
48	A-1331852	16	BMF	40	11	0.452084	-0.258063
49	Venetoclax	6	BIK	42	9	0.469097	0.268
50	A-1155463	2	BCL2A1(BFL1)	39	12	0.473992	0.238197
51	A-1155463	15	BAK1	39	12	0.477872	-0.236101
52	Venetoclax	12	BCL2L12	42	9	0.485458	-0.258178
53	Navitoclax	13	BCL2L15	42	9	0.493281	0.253547
54	BCLfamily	15	BAK1	43	8	0.496489	-0.263803
55	Navitoclax	3	BCL-XL.(BCL2L1)	42	9	0.505079	0.246639
56	Navitoclax	8	MCL1	42	9	0.522541	-0.236573
57	A-1210477	5	BIM(BCL2L11)	39	12	0.542003	0.202716
58	Venetoclax	14	BAD	42	9	0.542263	0.225416
59	A-1331852	13	BCL2L15	40	11	0.547796	-0.206065
60	Venetoclax	3	BCL-XL.(BCL2L1)	42	9	0.588432	0.200076
61	A-1210477	6	BIK	39	12	0.618396	0.16549
62	Navitoclax	2	BCL2A1(BFL1)	42	9	0.621642	0.182435
63	Venetoclax	11	BCL2L13	42	9	0.644435	0.170573
64	BCLfamily	6	BIK	43	8	0.64805	0.176849
65	Navitoclax	14	BAD	42	9	0.651849	0.166753
66	A-1155463	6	BIK	39	12	0.654657	0.148568
67	A-1210477	2	BCL2A1(BFL1)	39	12	0.66861	0.142164
68	A-1155463	11	BCL2L13	39	12	0.672826	0.140239
69	A-1210477	13	BCL2L15	39	12	0.679529	-0.13719
70	Venetoclax	4	BCL-W(BCL2L2)	42	9	0.70211	-0.141313
71	BCLfamily	14	BAD	43	8	0.727186	-0.135101
72	BCLfamily	13	BCL2L15	43	8	0.728544	0.1344
73	A-1155463	8	MCL1	39	12	0.73115	-0.114075
74	Navitoclax	4	BCL-W(BCL2L2)	42	9	0.745627	0.119835
75	A-1155463	9	BID	39	12	0.748121	-0.106604
76	A-1210477	9	BID	39	12	0.765463	-0.0990266
77	Venetoclax	15	BAK1	42	9	0.767605	-0.109149
78	Navitoclax	11	BCL2L13	42	9	0.769677	0.108147
79	A-1155463	12	BCL2L12	39	12	0.78859	-0.0890027
80	A-1210477	8	MCL1	39	12	0.789001	-0.0888254
81	Navitoclax	6	BIK	42	9	0.803941	0.0916817
82	A-1331852	9	BID	40	11	0.833695	0.0718655
83	A-1155463	3	BCL-XL.(BCL2L1)	39	12	0.851836	-0.0619838
84	A-1155463	13	BCL2L15	39	12	0.854134	0.0610111
85	A-1210477	12	BCL2L12	39	12	0.87364	0.0527755
86	A-1210477	7	BBC3	39	12	0.885079	-0.0479615
87	A-1331852	1	BCL2	40	11	0.903691	-0.0414088
88	A-1155463	16	BMF	39	12	0.916781	-0.0346717
89	A-1210477	16	BMF	39	12	0.918088	0.0341251
90	A-1331852	11	BCL2L13	40	11	0.920257	0.034259
91	BCLfamily	11	BCL2L13	43	8	0.928106	-0.0349204
92	A-1155463	1	BCL2	39	12	0.934426	-0.0273007
93	BCLfamily	3	BCL-XL.(BCL2L1)	43	8	0.943233	0.0275586
94	A-1331852	4	BCL-W(BCL2L2)	40	11	0.975298	0.0105959
95	BCLfamily	8	MCL1	43	8	0.976542	-0.0113798
96	A-1331852	3	BCL-XL.(BCL2L1)	40	11	0.979803	-0.00866314

## Sheet: Supplementary Table 5
sample ID 1	gene	aberration	priority level	drug class in library	matching drugs DSSasym quantile above 0.75 2	additional matching drug with above average response (DSSasym quantile > 0.5)2
INF_R_1588	FGFR4	p.V550L	2. high	RTKi	sorafenib, sunitinib
INF_R_2009	KANK1:NTRK3	fusion	1. very high	NTRKi (fusions)	selitrectinib	entrectinib
INF_R_1650	BRAF	p.V600E, gain/subclonal amp, overexpression	1. very high	BRAFi, MEKi	vemurafenib
INF_R_505	BCR:NTRK2	fusion	1. very high	NTRKi (fusions)
INF_R_505	MET	amplification, overexpression	2. high	METi	cabozantinib, crizotinib, foretinib, merestinib
INF_R_987	LRRFIP1:ALK	fusion	1. very high	ALKi		lorlatinib
INF_R_1506	ALK	p.R1275Q	1. very high	ALKi	alectinib, ceritinib, entrectinib, lorlatinib
INF_R_1506	AKT3	p.E17K	2. high	mTORi
INF_R_1025	FGFR1:CAPRIN1	fusion	2. high	RTKi	sorafenib, pazopanib, sunitinib	ponatinib
INF_R_1613	CDK4	amplification	2. high	CDK4/6i		palbociclib, ribociclib
INF_R_1393	CDK4	amplification, overexpression	2. high	CDK4/6i
INF_R_1899	NF1	p.T1273fs, p.R1513X	2. high	MEKi		cobimetinib, selumetinib
INF_R_1899	CDK6	amplification	2. high	CDK4/6i		palbociclib, ribociclib
INF_R_1964	BRAF	p.V600E	1. very high	BRAFi, MEKi	selumetinib	dabrafenib, vemurafenib, trametinib
INF_R_359	PIK3CA3	p.H1047R	2. high	mTORi	everolimus	rapamycin, temsirolimus
INF_R_1536	KRAS	amplification	2. high	MEKi
INF_R_1324	MET	amplification, overexpression	2. high	METi	cabozantinib, crizotinib, foretinib, merestinib
INF_R_1324	NF1	deletion	2. high	MEKi	cobimetinib, selumetinib, trametinib, dabrafenib, vemurafenib
1 with aberration matching drugs in the library
2 full screens only
3 corresponding LTC was highly responsive to the PI3Ki alpelisib, which was not included in the library when screening the FTC

## Sheet: Supplementary Table 6
Drug name	dcDSSasym	% inhibition of metabolic activity at Cmax for the combination with 10 nM dactinomycin
Navitoclax	13.3645	98.5395
A-1155463	9.25963	n.a.
Entinostat	7.47683	10.484
Panobinostat	6.7847	9.39288
Topotecan	5.2302	-1.33702
Irinotecan	4.28223	41.2001
Cytarabine	4.1602	4.90425
A-1210477	3.55519	n.a.
SN-38	2.6063	33.5406
Tazemetostat	2.47754	23.1579
Idasanutlin	2.38622	40.2583
A-1331852	2.2725	n.a.
Vorinostat	1.75355	38.832
Doxorubicin	1.73253	87.8924
Daunorubicin	1.57599	82.4367
Crizotinib	1.16738	20.0143
Staurosporine_drug	0.932525	n.a.
Venetoclax	0.761329	29.2146
Decitabine	0.648713	9.64344
Ceritinib	0.601727	78.7388
Gemcitabine	0.478059	10.6922
Entrectinib	0.360599	10.1398
Vincristine	0.300276	n.a.
Etoposide	0.124639	11.3911
Erlotinib	0.100565	22.9267
Cobimetinib	0.0789038	7.2217
Palbociclib	0.0308474	-3.76592
Selumetinib	0.0210965	10.1069
Afatinib	0	4.07581
Alectinib	0	6.67873
APR-246	0	-3.68036e-63
Busulfan	0	-8.32504
Cabozantinib	0	4.07116
Dabrafenib	0	0.111792
Dasatinib	0	-7.54701
Imatinib	0	-5.2635
Lapatinib	0	6.18172
Larotrectinib	0	5.4182
Melphalan	0	4.66573
Mercaptopurine	0	-3.22311
Methotrexate	0	-2.05488e-42
Nilotinib	0	-2.74868
Olaparib	0	10.1113
Paclitaxel	0	-5.93161
Pazopanib	0	-2.80677
Rapamycin (Sirolimus)	0	-4.18014e-40
Ribociclib	0	0.741114
Ruxolitinib	0	-8.75814
Selitrectinib	0	n.a.
Talazoparib	0	-3.61314
Temozolomide	0	2.22158
Thiotepa	0	-3.57418
Valproic acid	0	3.36751
Vismodegib	0	-10.2463
Vandetanib	-0.026476	-7.09919
Sorafenib	-0.0402354	6.32924
Vinblastine	-0.108847	13.6662
Trametinib	-0.278415	17.1359
Sunitinib	-0.280722	6.21796
Vemurafenib	-0.583535	1.57342
Thioguanine	-0.742796	5.1669
Axitinib	-0.74603	3.14889
Mitoxantrone	-0.747093	2.00487
Volasertib	-0.760841	13.0974
Selinexor	-0.761576	81.2848
Merestinib	-0.765641	0.246879
I-BET151	-0.832412	n.a.
Foretinib	-0.973679	0.374517
Everolimus	-1.00193	7.59495
Lorlatinib	-1.066	4.30007
Vinorelbine	-1.31591	13.2755
Temsirolimus	-1.91605	1.64078
Ponatinib	-2.14031	2.40787
AMG-232	-3.59443	44.9568
Dactinomycin	-3.74672	62.2088
Chloroquine	-3.80953	1.09685
Cisplatin	-4.06802	-1.62335
Bortezomib	-5.14476	4.90691
Alpelisib	-5.79638	42.2775
